# Supplementary material for: Heavy resistance exercise training in older men: A responder and inter-individual variability analysis
Source: PLoS One. 2026 Jan 21;21(1):e0338775. doi: 10.1371/journal.pone.0338775 (PMC12822940; doi:10.1371/journal.pone.0338775)
Supplement: S1 Data — (XLSX) [file pone.0338775.s003.xlsx]

## Sheet: Sheet1
SubjectCode	Time	Group1	Group2	Isometric MVC	Isometric RFDpeak	Quadriceps CSA	Type I CSA	Type II CSA
1	1	Exercise	LOS-ST	262.972	1549.01	79.8426	6756	5741.52
2	1	Exercise	PLA-ST	94.716	491.528	47.7801	2812	3580.66
3	1	Exercise	PLA-ST	224.286	1361.9	71.0115	6053	5494.78
4	1	Exercise	LOS-ST	166.646	722.737	52.6739	4151	3340.72
5	1	Exercise	LOS-ST	166.87	359.141	53.0363	4419	4480.19
6	1	Exercise	PLA-ST	74.6404	498.006	37.2392	3602	4632.22
7	1	Exercise	PLA-ST	231.432	1930.92	80.4116	5585	4736.26
8	1	Exercise	LOS-ST	228.193	626.481	62.255	4477	4495.55
9	1	Exercise	PLA-ST	253.838	1670.2	77.2706	4686	3783.96
10	1	Exercise	LOS-ST	168.39	251.019	50.4545	NA	NA
11	1	Exercise	LOS-ST	229.319	1159.4	70.5461	4566	4674.16
12	1	Exercise	PLA-ST	266.172	1807.23	74.3244	7333	5405
13	1	Exercise	LOS-ST	126.245	1358.82	59.3272	4811	3594.44
14	1	Exercise	LOS-ST	208.135	913.129	65.3717	NA	NA
15	1	Exercise	LOS-ST	207.152	845.876	64.7103	NA	NA
16	1	Exercise	PLA-ST	146.3	905.329	50.7042	5074	3723.99
17	1	Exercise	PLA-ST	189.652	1370.52	55.1674	NA	NA
18	1	Exercise	LOS-ST	297.764	1612.49	75.3242	4943	4384.73
19	1	Exercise	LOS-ST	216.499	857.254	60.5688	7333	5255.86
20	1	Exercise	LOS-ST	189.665	1785.1	80.7307	7243	3994.03
21	1	Exercise	PLA-ST	191.173	997.466	62.5751	5553	4222.35
22	1	Exercise	PLA-ST	222.76	616.101	66.7943	4165	3033.93
23	1	Exercise	LOS-ST	150.579	1323.44	60.8545	6468	4925.68
24	1	Exercise	PLA-ST	244.142	1335.56	73.7244	6681	5669.83
25	1	Exercise	LOS-ST	195.726	703.912	54.7021	4335	3302.89
26	1	Exercise	PLA-ST	190.463	1596.64	53.2744	4768	4239.04
27	1	Exercise	LOS-ST	228.297	1047.76	66.8296	4088	5492.96
28	1	Exercise	LOS-ST	212.111	974.888	51.093	3531	2749.02
29	1	Exercise	PLA-ST	130.072	1011.48	52.3741	3563	3743.02
30	1	Exercise	PLA-ST	236.611	1166.73	65.0762	5167	4567.37
31	1	Exercise	LOS-ST	189.45	583.292	78.5158	4612	3444.97
32	1	Exercise	PLA-ST	170.978	867.339	62.0162	NA	NA
33	1	Exercise	PLA-ST	197.89	1507.51	60.7521	3795	4096.38
34	1	Exercise	LOS-ST	145.9	299.298	61.0461	4750	4819.23
35	1	Exercise	PLA-ST	149.214	776.532	59.6447	4608	3122.16
36	1	Exercise	LOS-ST	151.353	908.277	51.8891	5290	4295.77
37	1	Exercise	LOS-ST	219.478	2294.97	56.9932	4510	1859.38
38	1	Exercise	PLA-ST	270.028	1450.25	80.5041	6663	6747.36
1	2	Exercise	LOS-ST	310.183	1793.19	82.4381	5079	4409.23
2	2	Exercise	PLA-ST	132.415	916.895	49.3088	4497	4077.68
3	2	Exercise	PLA-ST	275.055	1855.57	69.6643	5347	6530
4	2	Exercise	LOS-ST	211.232	890.408	52.6447	4909	3463.35
5	2	Exercise	LOS-ST	192.649	968.09	52.6852	4934	4518.83
6	2	Exercise	PLA-ST	65.2511	581.654	36.1637	-	-
7	2	Exercise	PLA-ST	269.747	1814.23	85.1061	6358	5184.29
8	2	Exercise	LOS-ST	229.993	1323.88	69.4386	5338	5871.36
9	2	Exercise	PLA-ST	293.143	2156.87	80.3004	4623	4064.13
10	2	Exercise	LOS-ST	219.337	498.246	51.3451	-	-
11	2	Exercise	LOS-ST	271.189	1605.8	78.4649	5810	5983.05
12	2	Exercise	PLA-ST	306.233	2246.33	77.7054	7029	5766.87
13	2	Exercise	LOS-ST	148.976	1349.07	60.4177	5950	3939.44
14	2	Exercise	LOS-ST	235.276	1369.93	66.3479	-	-
15	2	Exercise	LOS-ST	232.09	954.745	67.0599	-	-
16	2	Exercise	PLA-ST	170.437	827.795	55.3981	6359	4053.83
17	2	Exercise	PLA-ST	216.596	1667.36	58.1181	-	-
18	2	Exercise	LOS-ST	339.376	2207.56	77.4978	6061	4685.6
19	2	Exercise	LOS-ST	229.156	1060.83	65.2755	6824	4737.62
20	2	Exercise	LOS-ST	266.477	2242.3	82.4038	5522	3795.45
21	2	Exercise	PLA-ST	-	-	66.5508	5371	5578.86
22	2	Exercise	PLA-ST	264.073	970.633	73.5986	4495	2999.74
23	2	Exercise	LOS-ST	209.318	1798.02	61.111	5573	3961.28
24	2	Exercise	PLA-ST	270.751	1356.45	76.2238	4461	6047.99
25	2	Exercise	LOS-ST	230.883	1139.16	56.336	5467	3565.95
26	2	Exercise	PLA-ST	211.481	1463.8	59.3867	3992	2885.86
27	2	Exercise	LOS-ST	240.493	2215.41	68.615	3453	6206.32
28	2	Exercise	LOS-ST	236.104	1783.02	54.1553	4110	3574.29
29	2	Exercise	PLA-ST	153.912	938.024	54.5865	3668	3553.28
30	2	Exercise	PLA-ST	240.249	1383.65	66.4382	5594	4562.73
31	2	Exercise	LOS-ST	234.172	930.012	79.0294	5192	4771.17
32	2	Exercise	PLA-ST	254.91	1384.73	60.4747	-	-
33	2	Exercise	PLA-ST	250.677	1579.78	60.9685	4503	3535.36
34	2	Exercise	LOS-ST	188.911	1087.67	60.9563	3766	3883.35
35	2	Exercise	PLA-ST	-	-	63.3649	4043	3575.27
36	2	Exercise	LOS-ST	181.406	1125.19	50.5975	5496	3305.15
37	2	Exercise	LOS-ST	213.844	1689.05	61.6982	4398	2556.42
38	2	Exercise	PLA-ST	284.196	1450.99	81.3201	6709	4963.43
1	3	Exercise	LOS-ST	295.737	1819.92	80.2447	4552	4570.38
2	3	Exercise	PLA-ST	138.999	783.032	48.6652	3167	3410.98
3	3	Exercise	PLA-ST	267.736	1872.75	70.5151	5009	5434.52
4	3	Exercise	LOS-ST	214.384	1309.35	54.6703	5737	5708.61
5	3	Exercise	LOS-ST	191.296	1330.35	52.3256	4964	3913.39
6	3	Exercise	PLA-ST	101.978	1118.96	38.1487	4868	5880.79
7	3	Exercise	PLA-ST	289.13	2136.04	80.4822	7786	6197.71
8	3	Exercise	LOS-ST	258.142	1376.22	66.397	5270	5071.82
9	3	Exercise	PLA-ST	295.111	2174.53	80.4844	4194	2847.98
10	3	Exercise	LOS-ST	197.913	500.414	53.0282	-	-
11	3	Exercise	LOS-ST	289.352	2000.95	80.6685	5190	5363.46
12	3	Exercise	PLA-ST	299.723	2160.73	75.3624	6876	5972.89
13	3	Exercise	LOS-ST	166.627	1323.01	60.9175	5170	3996.08
14	3	Exercise	LOS-ST	237.303	1480.19	66.6297	-	-
15	3	Exercise	LOS-ST	247.472	1596.35	67.4919	-	-
16	3	Exercise	PLA-ST	156.937	729.856	55.6555	5794	4612.54
17	3	Exercise	PLA-ST	211.405	1395.44	58.1104	-	-
18	3	Exercise	LOS-ST	304.994	2072.83	75.3072	6708	4968.31
19	3	Exercise	LOS-ST	247.746	1378.5	62.8084	6993	5999.5
20	3	Exercise	LOS-ST	284.432	1840.62	83.7921	7449	5056.04
21	3	Exercise	PLA-ST	199.66	1596.95	67.1622	5953	4320.37
22	3	Exercise	PLA-ST	223.43	1393.72	72.7756	4613	3922.46
23	3	Exercise	LOS-ST	200.182	1809.51	60.2682	8335	6056.13
24	3	Exercise	PLA-ST	279.745	1314.73	73.9074	5866	5880.66
25	3	Exercise	LOS-ST	230.612	817.16	56.9287	5361	3095.1
26	3	Exercise	PLA-ST	222.581	1808.07	57.2017	4214	3295.37
27	3	Exercise	LOS-ST	222.236	2213.8	68.4465	3786	5249.14
28	3	Exercise	LOS-ST	210.18	1721.56	54.7689	3818	3434.97
29	3	Exercise	PLA-ST	165.908	1081.06	55.591	5024	4233.15
30	3	Exercise	PLA-ST	281.507	1574.13	68.7296	6335	5867.31
31	3	Exercise	LOS-ST	252.713	1000.4	81.4277	5356	5451.83
32	3	Exercise	PLA-ST	257.525	1411.1	63.5163	-	-
33	3	Exercise	PLA-ST	228.886	1658.85	60.7832	4861	4184.27
34	3	Exercise	LOS-ST	208.735	1510.87	61.4564	3824	4339.33
35	3	Exercise	PLA-ST	148.705	1006.9	62.8038	5202	4767.46
36	3	Exercise	LOS-ST	192.268	984.315	49.1358	-	-
37	3	Exercise	LOS-ST	232.451	1818.31	59.1534	3811	3257.02
38	3	Exercise	PLA-ST	297.498	1526.24	81.4577	7344	6304.57
1	1	Sedentary	LOS-NT	147.789	955.549	43.7792	4193	5480.62
2	1	Sedentary	LOS-NT	175.374	808.702	74.6272	3355	3070.43
3	1	Sedentary	LOS-NT	199.565	1771.07	68.0703	5681	4269.43
4	1	Sedentary	LOS-NT	200.268	1146.33	62.8606	6300	4578.62
5	1	Sedentary	LOS-NT	-	-	62.4201	-	-
6	1	Sedentary	LOS-NT	262.993	1347.82	64.2553	4766	5145.25
7	1	Sedentary	LOS-NT	163.011	1342.29	50.7933	3492	4000.93
8	1	Sedentary	LOS-NT	173.622	737.69	58.7718	3660	2196.85
9	1	Sedentary	LOS-NT	225.708	1240.91	52.8748	4107	3540.25
10	1	Sedentary	LOS-NT	207.748	1588.41	69.3838	6664	5290.65
11	1	Sedentary	LOS-NT	249.907	2012.86	59.6411	4065	3189.5
12	1	Sedentary	LOS-NT	207.877	1403.97	67.1994	NA	NA
13	1	Sedentary	LOS-NT	278.751	1870.32	91.0178	4937	4258.24
14	1	Sedentary	LOS-NT	135.889	872.843	52.8727	5143	3060.3
15	1	Sedentary	LOS-NT	162.762	956.45	55.8258	4503	3762.99
16	1	Sedentary	LOS-NT	150.678	1592.3	41.6231	4161	3111.33
17	1	Sedentary	LOS-NT	152.932	1169.61	58.4187	5212	3902.28
18	1	Sedentary	LOS-NT	237.07	851.768	60.248	4303	3418.96
19	1	Sedentary	LOS-NT	173.398	1290.97	53.8112	4409	5729.29
20	1	Sedentary	LOS-NT	183.995	1299.2	75.2613	4737	4878
1	2	Sedentary	LOS-NT	149.918	1241.44	42.7378	3595	4581.3
2	2	Sedentary	LOS-NT	190.692	1000.47	73.0902	4271	3859.9
3	2	Sedentary	LOS-NT	190.947	1061.97	68.4933	5795	5254.61
4	2	Sedentary	LOS-NT	195.372	1079.85	61.4155	5633	5232.38
5	2	Sedentary	LOS-NT	267.7	2220.26	61.47	-	-
6	2	Sedentary	LOS-NT	260.427	2189.35	64.664	4470	4114.6
7	2	Sedentary	LOS-NT	176.705	797.477	52.4558	4398	4665.85
8	2	Sedentary	LOS-NT	171.94	1100.85	58.5393	4166	3165.27
9	2	Sedentary	LOS-NT	228.835	1304.27	51.4761	4441	4164.06
10	2	Sedentary	LOS-NT	220.605	1529.09	69.6114	6458	4469.88
11	2	Sedentary	LOS-NT	256.387	1220.26	60.6964	3589	3635.14
12	2	Sedentary	LOS-NT	182.933	1229.77	67.3878	-	-
13	2	Sedentary	LOS-NT	285.156	1303.77	89.7892	5036	3927.16
14	2	Sedentary	LOS-NT	101.813	617.642	50.8266	5514	4806.47
15	2	Sedentary	LOS-NT	161.844	1093.38	54.1104	4470	4114.6
16	2	Sedentary	LOS-NT	145.847	1339.51	41.8428	4995	3798.13
17	2	Sedentary	LOS-NT	179.432	1013.69	61.9028	4404	3490.7
18	2	Sedentary	LOS-NT	252.367	1483.05	59.3642	3769	3502.44
19	2	Sedentary	LOS-NT	174.104	1502.82	51.6052	4356	5894.4
20	2	Sedentary	LOS-NT	179.511	911.429	72.1611	6313	5196.51
1	3	Sedentary	LOS-NT	142.063	1114.5	44.1953	3468	4499.94
2	3	Sedentary	LOS-NT	183.861	968.726	73.7498	-	-
3	3	Sedentary	LOS-NT	204.535	1259.54	68.1712	5627	3773.85
4	3	Sedentary	LOS-NT	162.655	1020.07	63.0497	6358	4557.18
5	3	Sedentary	LOS-NT	272.408	1914.91	61.1573	-	-
6	3	Sedentary	LOS-NT	271.487	1856.12	64.433	4752	5444.46
7	3	Sedentary	LOS-NT	162.724	801.417	49.667	2655	3328.61
8	3	Sedentary	LOS-NT	155.93	1147.31	56.455	4044	2173.38
9	3	Sedentary	LOS-NT	229.276	1432.56	51.6257	5449	5806.53
10	3	Sedentary	LOS-NT	224.478	1583.63	68.3273	4272	4578.28
11	3	Sedentary	LOS-NT	260.893	1736.59	59.566	4722	3533.35
12	3	Sedentary	LOS-NT	195.561	1175.53	68.7741	-	-
13	3	Sedentary	LOS-NT	302.153	2238.92	86.6504	4705	4426.11
14	3	Sedentary	LOS-NT	135.023	1133.63	50.727	3858	2621.37
15	3	Sedentary	LOS-NT	173.354	1291.56	53.4088	5398	3329.05
16	3	Sedentary	LOS-NT	142.198	1251.36	42.3839	5262	4873.47
17	3	Sedentary	LOS-NT	177.623	1002.67	63.9507	4631	3068.63
18	3	Sedentary	LOS-NT	245.658	1491.9	57.6571	3999	3636
19	3	Sedentary	LOS-NT	191.586	1466.94	54.2931	3995	5052.64
20	3	Sedentary	LOS-NT	187.256	1059.29	73.177	5339	4086.15
