# Supplementary material for: Heavy resistance exercise training in older men: A responder and inter-individual variability analysis
Source: PLoS One. 2026 Jan 21;21(1):e0338775. doi: 10.1371/journal.pone.0338775 (PMC12822940; doi:10.1371/journal.pone.0338775)
Supplement: S2 Data — (XLSX) [file pone.0338775.s004.xlsx]

## Sheet: Sheet1
SubjectCode	Training session	Leg Extension	Leg Press	Leg Curl	Group
1	1	110	209	65	Poor
2	1	62	120	35	Trivial
3	1	75	175	55	Robust
4	1	75	205	45	Excellent
5	1	90	250	45	Robust
6	1	48	175	50	Excellent
7	1	120	250	65	Robust
8	1	65	210	60	Excellent
9	1	90	N/A	55	Robust
10	1	75	155	35	Robust
11	1	85	250	45	Excellent
12	1	90	317	55	Robust
13	1	75	205	52	Robust
14	1	65	225	50	Excellent
15	1	80	205	40	Excellent
16	1	65	195	47	Excellent
17	1	78	250	45	Robust
18	1	90	275	45	Robust
19	1	80	250	40	Excellent
20	1	143	295	70	Excellent
21	1	80	235	52.5	Robust
22	1	88	310	42.5	Excellent
23	1	60	245	50	Excellent
24	1	95	250	52.5	Trivial
25	1	75	285	55	Robust
26	1	75	235	45	Trivial
27	1	70	310	65	Robust
28	1	75	292	47.5	Excellent
29	1	78	265	30	Robust
30	1	85	243	52.5	Excellent
31	1	95	255	57.5	Excellent
32	1	95	195	35	Excellent
33	1	100	302	47.5	Trivial
34	1	85	205	45	Robust
35	1	70	137	37.5	Robust
36	1	62	145	37.5	Poor
37	1	95	220	57.5	Robust
38	1	130	287	52.5	Trivial
1	7	133	235	70	Poor
2	7	72	135	45	Trivial
3	7	88	182	62	Robust
4	7	80	245	50	Excellent
5	7	105	310	50	Robust
6	7	70	180	57	Excellent
7	7	138	274	65	Robust
8	7	77	205	65	Excellent
9	7	105	N/A	65	Robust
10	7	87	165	45	Robust
11	7	95	320	60	Excellent
12	7	120	370	60	Robust
13	7	77	220	55	Robust
14	7	85	N/A	53	Excellent
15	7	92	242	50	Excellent
16	7	80	210	55	Excellent
17	7	110	295	45	Robust
18	7	120	310	65	Robust
19	7	100	257	52.5	Excellent
20	7	143	310	67.5	Excellent
21	7	85	243	47.5	Robust
22	7	110	345	57.5	Excellent
23	7	68	300	55	Excellent
24	7	110	260	50	Trivial
25	7	87	305	57.5	Robust
26	7	88	257	57.5	Trivial
27	7	90	355	77.5	Robust
28	7	85	280	50	Excellent
29	7	75	275	32.5	Robust
30	7	92	250	55	Excellent
31	7	115	280	57.5	Excellent
32	7	95	212	37.5	Excellent
33	7	115	310	55	Trivial
34	7	97	227	55	Robust
35	7	80	160	45	Robust
36	7	75	160	42.5	Poor
37	7	105	265	60	Robust
38	7	155	310	60	Trivial
1	16	N/A	255	75	Poor
2	16	65	125	40	Trivial
3	16	92	250	70	Robust
4	16	87	235	50	Excellent
5	16	110	315	50	Robust
6	16	75	240	50	Excellent
7	16	133	295	60	Robust
8	16	100	240	70	Excellent
9	16	120	285	72.5	Robust
10	16	95	180	45	Robust
11	16	105	347	65	Excellent
12	16	145	385	60	Robust
13	16	105	225	57.5	Robust
14	16	105	257	62.5	Excellent
15	16	110	250	50	Excellent
16	16	95	213	55	Excellent
17	16	125	315	50	Robust
18	16	130	317	72.5	Robust
19	16	120	285	57.5	Excellent
20	16	143	340	70	Excellent
21	16	95	250	50	Robust
22	16	115	377	62.5	Excellent
23	16	80	305	57.5	Excellent
24	16	115	277	50	Trivial
25	16	107	314	55	Robust
26	16	100	265	60	Trivial
27	16	110	355	80	Robust
28	16	113	318	57.5	Excellent
29	16	82	340	37.5	Robust
30	16	120	265	57.5	Excellent
31	16	137	301	62.5	Excellent
32	16	105	212	42.5	Excellent
33	16	125	325	55	Trivial
34	16	110	255	57.5	Robust
35	16	85	169	47.5	Robust
36	16	75	200	47.5	Poor
37	16	117	269	65	Robust
38	16	164	340	67.5	Trivial
1	25	N/A	273	70	Poor
2	25	75	135	40	Trivial
3	25	110	235	65	Robust
4	25	97	258	50	Excellent
5	25	110	330	52	Robust
6	25	85	220	65	Excellent
7	25	144	303	N/A	Robust
8	25	123	250	72.5	Excellent
9	25	125	300	77.5	Robust
10	25	107	175	45	Robust
11	25	130	362	70	Excellent
12	25	158	410	62.5	Robust
13	25	107	220	60	Robust
14	25	115	235	65	Excellent
15	25	112	265	52.5	Excellent
16	25	98	225	57.5	Excellent
17	25	132	340	47.5	Robust
18	25	120	340	75	Robust
19	25	123	323	62.5	Excellent
20	25	144	360	70	Excellent
21	25	110	317	57.5	Robust
22	25	135	410	65	Excellent
23	25	82	310	57.5	Excellent
24	25	120	285	50	Trivial
25	25	112	235	60	Robust
26	25	105	265	62.5	Trivial
27	25	120	377	85	Robust
28	25	129	310	60	Excellent
29	25	90	363	40	Robust
30	25	130	285	57.5	Excellent
31	25	154	340	67.5	Excellent
32	25	105	215	42.5	Excellent
33	25	145	351	62.5	Trivial
34	25	122	287	57.5	Robust
35	25	97	185	50	Robust
36	25	85	205	50	Poor
37	25	128	284	67.5	Robust
38	25	180	361	70	Trivial
1	34	128	301	80	Poor
2	34	77	150	43	Trivial
3	34	128	265	70	Robust
4	34	105	285	52.5	Excellent
5	34	110	355	47.5	Robust
6	34	92	227	60	Excellent
7	34	147	310	N/A	Robust
8	34	127	242	72.5	Excellent
9	34	138	302	77.5	Robust
10	34	110	175	47.5	Robust
11	34	133	385	70	Excellent
12	34	174	440	62.5	Robust
13	34	113	235	60	Robust
14	34	105	258	65	Excellent
15	34	N/A	N/A	N/A	Excellent
16	34	110	243	57.5	Excellent
17	34	140	370	47.5	Robust
18	34	150	333	75	Robust
19	34	127	347	62.5	Excellent
20	34	155	362	67.5	Excellent
21	34	123	325	60	Robust
22	34	142	412	72.5	Excellent
23	34	92	325	57.5	Excellent
24	34	126	290	55	Trivial
25	34	112	340	60	Robust
26	34	115	267	72.5	Trivial
27	34	127	452	65	Robust
28	34	142	333	65	Excellent
29	34	97	373	42.5	Robust
30	34	145	305	65	Excellent
31	34	172	360	70	Excellent
32	34	121	216	45	Excellent
33	34	157	378	62.5	Trivial
34	34	128	301	57.5	Robust
35	34	107	190	52.5	Robust
36	34	92	221	50	Poor
37	34	137	293	67.5	Robust
38	34	182	378	75	Trivial
1	43	140	375	80	Poor
2	43	90	160	48	Trivial
3	43	145	280	70	Robust
4	43	105	280	52.5	Excellent
5	43	123	408	45	Robust
6	43	102	250	65	Excellent
7	43	152	385	N/A	Robust
8	43	138	272	75	Excellent
9	43	146	317	82.5	Robust
10	43	120	205	50	Robust
11	43	145	380	70	Excellent
12	43	172	432	60	Robust
13	43	117	257	60	Robust
14	43	120	265	62.5	Excellent
15	43	N/A	N/A	62.5	Excellent
16	43	112	240	57.5	Excellent
17	43	N/A	N/A	N/A	Robust
18	43	158	347	75	Robust
19	43	132	370	65	Excellent
20	43	158	390	72.5	Excellent
21	43	115	362	62.5	Robust
22	43	155	421	75	Excellent
23	43	105	328	57.5	Excellent
24	43	135	321	55	Trivial
25	43	127	350	62.5	Robust
26	43	125	282	72.5	Trivial
27	43	133	473	65	Robust
28	43	147	355	70	Excellent
29	43	107	380	N/A	Robust
30	43	152	305	65	Excellent
31	43	194	375	80	Excellent
32	43	137	220	45	Excellent
33	43	160	405	65	Trivial
34	43	136	306	60	Robust
35	43	110	190	52.5	Robust
36	43	95	227	52.5	Poor
37	43	142	309	70	Robust
38	43	186	406	80	Trivial
