# Supplementary material for: Heavy resistance exercise training in older men: A responder and inter-individual variability analysis
Source: PLoS One. 2026 Jan 21;21(1):e0338775. doi: 10.1371/journal.pone.0338775 (PMC12822940; doi:10.1371/journal.pone.0338775)
Supplement: S3 Data — (XLSX) [file pone.0338775.s005.xlsx]

## Sheet: Sheet1
SubjectCode	Group1	Group2	Leg Extension
1	Exercise	LOS-EX	110
2	Exercise	PLA-EX	62
3	Exercise	PLA-EX	75
4	Exercise	LOS-EX	75
5	Exercise	LOS-EX	90
6	Exercise	PLA-EX	48
7	Exercise	PLA-EX	120
8	Exercise	LOS-EX	65
9	Exercise	PLA-EX	90
10	Exercise	LOS-EX	75
11	Exercise	LOS-EX	85
12	Exercise	PLA-EX	90
13	Exercise	LOS-EX	75
14	Exercise	LOS-EX	65
15	Exercise	LOS-EX	80
16	Exercise	PLA-EX	65
17	Exercise	PLA-EX	78
18	Exercise	LOS-EX	90
19	Exercise	LOS-EX	80
20	Exercise	LOS-EX	143
21	Exercise	PLA-EX	80
22	Exercise	PLA-EX	88
23	Exercise	LOS-EX	60
24	Exercise	PLA-EX	95
25	Exercise	LOS-EX	75
26	Exercise	PLA-EX	75
27	Exercise	LOS-EX	70
28	Exercise	LOS-EX	75
29	Exercise	PLA-EX	78
30	Exercise	PLA-EX	85
31	Exercise	LOS-EX	95
32	Exercise	PLA-EX	95
33	Exercise	PLA-EX	100
34	Exercise	LOS-EX	85
35	Exercise	PLA-EX	70
36	Exercise	LOS-EX	62
37	Exercise	LOS-EX	95
38	Exercise	PLA-EX	130
1	Sedentary	LOS-SED	N/A
2	Sedentary	LOS-SED	N/A
3	Sedentary	LOS-SED	N/A
4	Sedentary	LOS-SED	N/A
5	Sedentary	LOS-SED	N/A
6	Sedentary	LOS-SED	N/A
7	Sedentary	LOS-SED	N/A
8	Sedentary	LOS-SED	N/A
9	Sedentary	LOS-SED	N/A
10	Sedentary	LOS-SED	N/A
11	Sedentary	LOS-SED	N/A
12	Sedentary	LOS-SED	N/A
13	Sedentary	LOS-SED	N/A
14	Sedentary	LOS-SED	N/A
15	Sedentary	LOS-SED	N/A
16	Sedentary	LOS-SED	N/A
17	Sedentary	LOS-SED	N/A
18	Sedentary	LOS-SED	N/A
19	Sedentary	LOS-SED	N/A
20	Sedentary	LOS-SED	N/A
